# Supplementary material for: Quantification of Bisphenol A in the Saliva of Patients Wearing Clear Aligners
Source: Dent J (Basel). 2025 Dec 15;13(12):599. doi: 10.3390/dj13120599 (PMC12731839; doi:10.3390/dj13120599)
Supplement: Supplementary file 1 [file dentistry-13-00599-s001.zip]

Archive with 1 entries (1 files):
- dentistry-3982920-supplementary.pdf
